# Supplementary material for: Accuracy of AI-Based Nutrient Estimation from Standardized Hospital Meal Images: A Comparison with Registered Dietitians
Source: Nutrients. 2026 Mar 18;18(6):966. doi: 10.3390/nu18060966 (PMC13029357; doi:10.3390/nu18060966)
Supplement: Supplementary file 1 [file nutrients-18-00966-s001.zip]

Archive with 1 entries (1 files):
- nutrients-4158424-supplementary.pdf
